# Supplementary material for: Characterisation of Studies on Consumers’ Home Food Safety Knowledge, Attitudes, and Practices (KAP): A Scoping Review
Source: Foods. 2026 May 14;15(10):1730. doi: 10.3390/foods15101730 (PMC13205912; doi:10.3390/foods15101730)
Supplement: Supplementary file 1 [file foods-15-01730-s001.zip]

Archive with 1 entries (1 files):
- foods-4234877-supplementary.pdf
